# Supplementary material for: Marine Rhodobacterales as Drivers of Ulva Growth: From Macroalgal–Bacterial Interactions to Bioactive Factor Enrichment
Source: J Chem Ecol. 2026 May 19;52(3):45. doi: 10.1007/s10886-026-01720-8 (PMC13186880; doi:10.1007/s10886-026-01720-8)
Supplement: Supplementary file 1 — Supplementary Material 1 (CSV 18.3 KB) [file 10886_2026_1720_MOESM1_ESM.csv]

Table S1. List of 97 Rhodobacterales strains with taxonomic affiliation, genome accession numbers and capacity to induce morphogenesis in Ulva.
Induction of Ulva morphogenesis is color-coded as follows: (i) Roseovarius sp. MS2-like [green], (ii) non-inducing [red], (iii) new morphotype [blue].
			Taxonomy							Genome Sequencing
No	Organism	Clade	Genus	Species	Collection	Strain - ID	Type strain	Basonym		Accession	Status	Con/Sca/Rep	Country	Isolated from
1	Phaeobacter inhibens DSM 17395	Clade 1	Phaeobacter	inhibens	DSM 17395	x	no	x		GCF_000154765.2	complete	4	Spain, Galicia	Seawater from larval cultures of scallop, Pecten maximus
2	Phaeobacter inhibens DSM 16374	Clade 1	Phaeobacter	inhibens	DSM 16374	T5	yes	x		GCF_000473105.1	WGS	6	Germany, Wadden Sea	Water sample
3	Phaeobacter inhibens DSM 24588	Clade 1	Phaeobacter	inhibens	DSM 24588	2.1	no	x		GCF_003443555.1	complete	4	Australia	Surface of green macroalga Ulva australis. Deposited as Phaeobacter gallaeciensis
4	Phaeobacter gallaeciensis DSM 26640	Clade 1	Phaeobacter	gallaeciensis	DSM 26640	BS107	yes	Roseobacter gallaeciensis		GCF_000511385.1	complete	8	Spain, Galicia	Seawater from larval cultures of scallop, Pecten maximus
5	Phaeobacter italicus DSM 26436	Clade 1	Phaeobacter	italicus	DSM 26436	x	yes	Nautella italica		GCF_000156255.1	WGS	17	Italy, Genova, the harbour	Marine biofilm on stainless steel electrode
6	Leisingera daeponensis DSM 23529	Clade 1	Leisingera	daeponensis	DSM 23529	TF-218	yes	Phaeobacter daeponensis		GCF_000473145.1	WGS	12	Republic of Korea, Daepo Beach, Yellow Sea	Tidal flat sediment
7	Leisingera caerulea DSM 24564	Clade 1	Leisingera	caerulea	DSM 24564	x	yes	x		GCF_000473325.1	WGS	9	Italy, Genova, the harbour	Marine biofilm on stainless steel electrode
8	Leisingera aquimarina DSM 24565	Clade 1	Leisingera	aquimarina	DSM 24565	R-26159	yes	x		GCF_000473165.1	WGS	8	Italy, Genova, the harbour	Marine biofilm on stainless steel electrode
9	Leisingera methylohalidivorans DSM 14336	Clade 1	Leisingera	methylohalidivorans	DSM 14336	MB2	yes	x		GCF_000511355.1	complete	3	United States of America, coast of central California	Seawater collected from a tide pool
10	Pseudophaeobacter arcticus DSM 23566	Clade 1	Pseudophaeobacter	arcticus	DSM 23566	20188	yes	x		GCF_000473205.1	WGS	6	Arctic Ocean, (75° 00' 24" N 169° 59' 37" W) at a depth of 167 m	Marine sediment
11	Epibacterium multivorans DSM 26470	Clade 1	Epibacterium	multivorans	DSM 26470	MD5	yes	Tropicibacter multivorans		GCF_900112515.1	WGS	41	Spain, Valencia, Malvarrosa Beach	Surface seawater
12	Epibacterium sp. TM1040	Clade 1	Epibacterium	sp.	x	TM1040	no	Synonym: Silicibacter		GCF_000014065.1	complete	3	x	Isolated from a marine dinoflagellate culture (Pfiesteria piscicida)
13	Ruegeria marina DSM 24837	Clade 1	Ruegeria	marina	DSM 24837	ZH17	yes	x		GCF_900101475.1	WGS	51	China, East China Sea near Zhenhai, Zhejiang Province	Marine sediment
14	Ruegeria pomeroyi DSM 15171	Clade 1	Ruegeria	pomeroyi	DSM 15171	DSS-3	yes	Silicibacter pomeroyi		GCF_000011965.2	complete	2	United States of America, Coast of Georgia	Seawater
15	Ruegeria atlantica DSM 5823	Clade 1	Ruegeria	atlantica	DSM 5823	1480	yes	Agrobacterium atlanticum		GCF_001458195.1	WGS	75	Country of origin unknown, Africa NW (21° 24.6' N; 17° 53.6' W)	Marine upwelling area
16	Ruegeria conchae DSM 29317	Clade 1	Ruegeria	conchae	DSM 29317	TW15	yes	x		GCF_000192475.1	WGS	28	Republic of Korea, South Sea	Ark clam (Scapharca broughtonii)
17	Pseudodonghicola xiamenensis DSM 18339	Clade 1	Pseudodonghicola	xiamenensis	DSM 18339	Y-2	yes	Donghicola xiamenensis		GCF_000429365.1	WGS	90	China, Fujian, near Haitian Dock of Xiamen island at the west bank of the Taiwan Strait	Surface seawater
18	Sedimentitalea nanhaiensis DSM 24252	Clade 1	Sedimentitalea	nanhaiensis	DSM 24252	NH52F	yes	Leisingera nanhaiensis		GCF_900116455.1	WGS	90	China, South China Sea	Sediment
19	Sulfitobacter noctilucicola DSM 101015	Clade 2	Sulfitobacter	noctilucicola	DSM 101015	NB-77	yes	x		GCF_000622385.1	WGS	8	Republic of Korea, Geoje Island	Region of sea sparkle-bloom
20	Sulfitobacter noctilucae DSM 100978	Clade 2	Sulfitobacter	noctilucae	DSM 100978	NB-68	yes	x		GCF_000622365.1	WGS	14	Republic of Korea, Geoje Island	Coastel water of sea sparkle bloom
21	Sulfitobacter mediterraneus DSM 12244	Clade 2	Sulfitobacter	mediterraneus	DSM 12244	CH-B427	yes	x		GCF_000622345.1	WGS	31	France, Mediterranean Sea, Coast of Banyuls	Sea water
22	Sulfitobacter sp. DFL-14	Clade 2	Sulfitobacter	sp.	DSM 107131	DFL-14	no	x		GCF_003335585.1	WGS	47	Germany, North Sea Island Helgoland (54° 10' 58.7'' N, 7° 53' 19.2'' E)	Non-axenic dinoflagellate Alexandrium ostenfeldii KO287
23	Sulfitobacter dubius DSM 16472	Clade 2	Sulfitobacter	dubius	DSM 16472	KMM 3554	yes	x		GCF_900113435.1	WGS	21	Russian Federation, Sea of Japan	Sea grass Zostera marina
24	Sulfitobacter indolifex DSM 14862	Clade 2	Sulfitobacter	indolifex	DSM 14862	Hel 45	yes	Oceanibulbus indolifex		GCF_000172095.1	WGS	105	Germany, North Sea, offshore Helgoland, 54°08'N, 7°52'E	Seawater
25	Sulfitobacter delicatus DSM 16477	Clade 2	Sulfitobacter	delicatus	DSM 16477	KMM 3584	yes	x		GCF_900102535.1	WGS	34	Country of origin unknown, South China Sea	Starfish Stellaster equestris
26	Sulfitobacter litoralis DSM 17584	Clade 2	Sulfitobacter	litoralis	DSM 17584	Iso 3	yes	x		GCF_900103185.1	WGS	63	Republic of Korea, East Sea	Seawater
27	Sulfitobacter sp. DSM 11700	Clade 2	Sulfitobacter	sp.	DSM 11700	EE-36	no	x		GCF_000152605.1	WGS	15	United States of America, Georgia	Salt marsh
28	Sulfitobacter marinus DSM 23422	Clade 2	Sulfitobacter	marinus	DSM 23422	SW-265	yes	x		GCF_900116285.1	WGS	12	Republic of Korea, Hwajinpo, East Sea	Seawater
29	Pseudosulfitobacter sp. DSM 107133	Clade 2	Pseudosulfitobacter	sp.	DSM 107133	PIC-76	no	Sulfitobacter		GCF_003335545.1	WGS	96	Germany, German bight, deep ridge (Tiefe Rinne) (54° 4' 47.9'' N, 7° 31' 11.9'' E)	Filtered water sample
30	Pseudosulfitobacter pseudonitzschiae DSM 26824	Clade 2	Pseudosulfitobacter	pseudonitzschiae	DSM 26824	H3	yes	Sulfitobacter pseudonitzschiae		GCF_000712315.1	WGS	80	Atlantic Ocean, northern part	Toxic marine diatom Pseudo-nitzschia multiseries
31	Pseudosulfitobacter sp. DSM 107132	Clade 2	Pseudosulfitobacter	sp.	DSM 107132	DFL-23	no	Synonym: Sulfitobacter sp. DFL-23		GCF_003335595.1	WGS	27	Germany, North Sea Island Helgoland (54° 10' 58.7'' N, 7° 53' 19.2'' E)	Non-axenic dinoflagellate Alexandrium lusitanicum ME207
32	Roseobacter litoralis DSM 6996	Clade 2	Roseobacter	litoralis	DSM 6996	OCh 149	yes	x		GCF_000154785.2	complete	4	Japan	Seaweed
33	Roseobacter denitrificans DSM 7001	Clade 2	Roseobacter	denitrificans	DSM 7001	OCh 114	yes	x		GCF_000014045.1	complete	5	Country of origin unknown	x
34	Roseovarius sp. MS2	Clade 3A	Roseovarius	sp.	x	MS2	no	x		GCA_051447875.1	complete	5	Germany	Surface of Ulva compressa (cultivar U. mutabilis)
35	Roseovarius mucosus DSM 17069	Clade 3A	Roseovarius	mucosus	DSM 17069	DFL-24	yes	x		GCF_000768555.3	WGS	25	Country of origin unknown	Culture of Alexandrium ostenfeldii KO287(dinoflagellate)
36	Roseovarius lutimaris DSM 28463	Clade 3A	Roseovarius	lutimaris	DSM 28463	112	yes	x		GCF_900115165.1	WGS	72	Republic of Korea, Taean	Marine tidal flat
37	Roseovarius indicus DSM 26383	Clade 3A	Roseovarius	indicus	DSM 26383	2PR52-14	yes	x		GCF_008728195.1	complete	5	Indian Ocean	Deep sea-water
38	Roseovarius nubinhibens DSM 15170	Clade 3A	Roseovarius	nubinhibens	DSM 15170	ISM	yes	x		GCF_000152625.1	WGS	10	Country of origin unknown, Caribbean Sea	Seawater
39	Sediminimonas qiaohouensis DSM 21189	Clade 3A	Sediminimonas	qiaohouensis	DSM 21189	YIM B024	yes	x		GCF_000423645.1	WGS	67	China, Yunnan, Qiaohou	Ancient salt sediment from of a salt mine
40	Litorimicrobium taeanense DSM 22007	Clade 3A	Litorimicrobium	taeanense	DSM 22007	G4	yes	x		GCF_900110775.1	WGS	37	Republic of Korea, Taean	Beach sediment
41	Shimia haliotis DSM 28453	Clade 6A	Shimia	haliotis	DSM 28453	WM35	yes	x		GCF_900114415.1	WGS	22	Republic of Korea, Jeju, northern coast	Intestinal tract of an abalone Haliotis discus hannai
42	Shimia marina DSM 26895	Clade 6A	Shimia	marina	DSM 26895	CL-TA03	yes	x		GCF_900112745.1	WGS	32	Republic of Korea, Tongyeong	From biofilm in a coastal fish farm
43	Shimia aestuarii DSM 15283	Clade 6A	Shimia	aestuarii	DSM 15283	JC2049	yes	Thalassobius aestuarii		GCF_900114635.1	WGS	27	Republic of Korea, Ganghwa island	Sediment sample of getbol
44	Cognatishimia maritima DSM 28223	Clade 6A	Cognatishimia	maritima	DSM 28223	GSW-6/GSW-M6	yes	Thalassobius maritimus		GCF_900129685.1	WGS	14	Republic of Korea, Gheje Island	Sea water
45	Salinihabitans flavidus DSM 27842	Clade 6A	Salinihabitans	flavidus	DSM 27842	ISL-46	yes	x		GCF_900110425.1	WGS	86	Republic of Korea, Yellow Sea	Marine solar saltern
46	Salipiger bermudensis DSM 26914	Clade 3B	Salipiger	bermudensis	DSM 26914	HTCC 2601	yes	Pelagibaca bermudensis		GCF_000153725.1	WGS	103	Atlantic Ocean, Western Sargasso Sea	Bermuda Atlantic Time Series Station
47	Salipiger aestuarii DSM 22011	Clade 3B	Salipiger	aestuarii	DSM 22011	AD8	yes	Citreicella aestuarii		GCA_003259905.1	WGS	131	Republic of Korea, Taean coast	Tidal flat sediment
48	Salipiger mucosus DSM 16094	Clade 3B	Salipiger	mucosus	DSM 16094	A3	yes	x		GCF_000442255.1	WGS	30	Spain, Murcia, Calblanque	Saline soil bordering a saltern
49	Alloyangia pacifica DSM 26894	Clade 3B	Alloyangia	pacifica	DSM 26894	DX5-10	yes	Yangia pacifica, Synonym: Salipiger pacificus	x	GCF_900100725.1	WGS	47	Pacific Ocean, East China Sea	Coastal sediment
50	Salipiger marinus DSM 26424	Clade 3B	Salipiger	marinus	DSM 26424	CK-I3-6	yes	Citreicella marina		GCF_900100085.1	WGS	111	Indian Ocean, south-west Indian Ocean Ridge	Deep-sea sediment
51	Sagittula stellata DSM 11524	Clade 3B	Sagittula	stellata	DSM 11524	E-37	yes	x		GCF_000169415.1	WGS	39	United States of America, Georgia	Enrichment community growing on the high molecular weight fraction of a pulp mill effluent, inoculated from seawater off the coast of Georgia
52	Ponticoccus litoralis DSM 18986	Clade 3B	Ponticoccus	litoralis	DSM 18986	CL-GR66	yes	x		GCA_039769985.1	WGS	5	Republic of Korea, Busan	Coastal seawater
53	Antarctobacter heliothermus DSM 11445	Clade 3B	Antarctobacter	heliothermus	DSM 11445	El-219	yes	x		GCF_900188425.1	WGS	159	Antarctica, east site of Antarctica, Ekho Lake, Vestfold Hills	Water sediment
54	Tropicibacter naphthalenivorans DSM 19561	Clade 3B	Tropicibacter	naphthalenivorans	DSM 19561	C02	yes	x		GCF_900176475.1	WGS	32	Indonesia, Java, Semarang Port	Seawater
55	Thalassococcus halodurans DSM 26915	Clade 3B	Thalassococcus	halodurans	DSM 26915	UST050418-052	yes	x		GCA_900108225.1	WGS	12	United States of America, San Juan Island, WA, Friday Harbor	From the marine sponge Halichondria panicea
56	Roseivivax isoporae DSM 22223	Clade 3B	Roseivivax	isoporae	DSM 22223	sw-2	yes	x		GCF_000521865.1	WGS	203	Taiwan, Pingtung county, coast at Kenting (21°56'29'' N and 120°44'70'' E), 3–8 m below sea level	Reef-building coral (Isopora palifera)
57	Marinovum algicola DSM 27768	Clade 3B	Marinovum	algicola	DSM 27768	DG 898	no	x		GCF_001046955.1	complete	12	Republic of Korea, Yellow Sea	Gymnodinium catenatum YC499B15
58	Pseudooceanicola batsensis DSM 15984	Clade 3A	Pseudooceanicola	batsensis	DSM 15984	HTCC 2597	yes	Oceanicola batsensis		GCF_000152725.1	WGS	23	Country of origin unknown, Atlantic Ocean, Sargasso Sea	Seawater
59	Pseudooceanicola nanhaiensis DSM 18065	Clade 3A	Pseudooceanicola	nanhaiensis	DSM 18065	SS011B1-20	yes	Oceanicola nanhaiensis		GCF_014645095.1	WGS	18	China, South China Sea	Sediments at a depth of around 1500 m
60	Yoonia vestfoldensis DSM 16212	Clade 4	Yoonia	vestfoldensis	DSM 16212	R-9477	yes	Loktanella vestfoldensis		GCF_000382265.1	WGS	49	Antarctica, Lake Ace Vestfold Hills	Microbial mat
61	Yoonia tamlensis DSM 26879	Clade 4	Yoonia	tamlensis	DSM 26879	SSW-35	yes	Loktanella tamlensis		GCF_900115105.1	WGS	7	Republic of Korea, Jeju, Samyang Beach	Seawater
62	Cognatiyoonia koreensis DSM 17925	Clade 4	Cognatiyoonia	koreensis	DSM 17925	GA2-M3	yes	Loktanella koreensis		GCF_900109295.1	WGS	4	Republic of Korea, Pohang City, Homi cape	Sea sand
63	Loktanella fryxellensis DSM 16213	Clade 4	Loktanella	fryxellensis	DSM 16213	R-7670	yes	x		GCF_900110065.1	WGS	74	Antarctica, Lake Fryxell, Dry Valleys	Microbial mat
64	Loktanella salsilacus DSM 16199	Clade 4	Loktanella	salsilacus	DSM 16199	R-8904	yes	x		GCF_900114485.1	WGS	77	Antarctica, Lake Ace Vestfold Hills	Microbial mat
65	Octadecabacter temperatus DSM 26878	Clade 4	Octadecabacter	temperatus	DSM 26878	SB1	yes	x		GCF_001187845.1	complete	2	Germany, North Sea, harbour of the island of Helgoland (N 54.18°, E 7.89°)	Sea surface water
66	Limimaricola cinnabarinus DSM 29954	Clade 4	Limimaricola	cinnabarinus	DSM 29954	LL-001	yes	Loktanella cinnabarina		GCF_000466965.1	WGS	192	Japan, Shimokita Peninsula	A deep-sea sediment subsample
67	Limimaricola hongkongensis DSM 17492	Clade 4	Limimaricola	hongkongensis	DSM 17492	UST950701-009P	yes	Loktanella hongkongensis		GCF_000600975.2	WGS	9	China	7-day-old marine biofilm in Hong Kong waters
68	Limimaricola pyoseonensis DSM 21424	Clade 4	Limimaricola	pyoseonensis	DSM 21424	JJM85	yes	Loktanella pyoseonensis		GCF_900102015.1	WGS	20	Republic of Korea, Jeju, Pyoseon Beach	Sea sand
69	Wenxinia marina DSM 24838	Clade 4	Wenxinia	marina	DSM 24838	HY34	yes	x		GCF_000836695.1	WGS	8	China, Xijiang oilfield in the South China Sea near Fujian province	Marine sediment
70	Oceanicola granulosus DSM 15982	Clade 4	Oceanicola	granulosus	DSM 15982	HTCC 2516	yes	x		GCF_000153305.1	WGS	85	Country of origin unknown, Atlantic Ocean, Sargasso Sea	Seawater
71	Palleronia salina DSM 26892	Clade 9	Palleronia	salina	DSM 26892	CL-SP27	yes	Maribius salinus		GCF_900141995.1	WGS	30	Republic of Korea	Hypersaline water from solar saltern
72	Palleronia pelagia DSM 26893	Clade 9	Palleronia	pelagia	DSM 26893	B5-6	yes	Maribius pelagius		GCF_900110115.1	WGS	25	Atlantic Ocean, Sargasso Sea	Surface water
73	Palleronia marisminoris DSM 26347	Clade 9	Palleronia	marisminoris	DSM 26347	B33	yes	x		GCF_900113405.1	WGS	27	Spain, Murcia, Marchamalo	Hypersaline soil bordering a solar saltern
74	Tranquillimonas alkanivorans DSM 19547	Clade 9	Tranquillimonas	alkanivorans	DSM 19547	A34	yes	x		GCF_900115595.1	WGS	97	Indonesia, Java, Semarang Port	Seawater
75	Tranquillimonas rosea DSM 23042	Clade 9	Tranquillimonas	rosea	DSM 23042	BH87090	yes	Roseivivax roseus		GCF_900111315.1	WGS	32	Republic of Korea, south-west coastal area (125° 58' 58.08'' E 34° 45' 37.32'' N)	Saline soil
76	Celeribacter halophilus DSM 26270	Clade 7	Celeribacter	halophilus	DSM 26270	ZXM137	yes	Huaishuia halophila		GCF_900114135.1	WGS	59	China, Qingdao	Seawater collected from a coastal region
77	Celeribacter neptunius DSM 26471	Clade 7	Celeribacter	neptunius	DSM 26471	H 14	yes	x		GCF_900113955.1	WGS	18	Australia, Port Phillip Bay, Tasman Sea	Seawater
78	Celeribacter baekdonensis DSM 27375	Clade 7	Celeribacter	baekdonensis	DSM 27375	L-6	yes	x		GCF_900102315.1	WGS	38	Republic of Korea, Incheon, Jung-gu, Hang Dong	Seawater
79	Celeribacter indicus DSM 27257	Clade 7	Celeribacter	indicus	DSM 27257	P73	yes	x		GCF_000819565.1	complete	6	Indian Ocean, south-west Indian Ocean Ridge (63.93° E 27.85° S at a depth of 2946 m)	Deep sea sediment
80	Pacificibacter marinus DSM 25228	Clade 7	Pacificibacter	marinus	DSM 25228	HDW-9	yes	x		GCA_900109555.1	WGS	46	Republic of Korea, East Sea, Baekdo-harbour	Seawater
81	Celeribacter marinus DSM 100036	Clade 7	Celeribacter	marinus	DSM 100036	x	yes	x		GCF_900114275.1	WGS	33	Republic of Korea, Hwang-do	Coastal seawater
82	Aliiroseovarius crassostreae DSM 16950	Clade 7	Aliiroseovarius	crassostreae	DSM 16950	CV919-312	yes	Roseovarius crassostreae		GCF_900116725.1	WGS	90	United States of America, Maine, Damariscotta River	Eastern oyster (Crassostrea virginica) affected by juvenile oyster disease
83	Aliiroseovarius halocynthiae DSM 27840	Clade 7	Aliiroseovarius	halocynthiae	DSM 27840	MA1-10	yes	x		GCA_900184145.1	WGS	18	Republic of Korea, Namhae	Sea squirt Halocynthia roretzi
84	Maritimibacter alkaliphilus DSM 100037	Clade 7	Maritimibacter	alkaliphilus	DSM 100037	HTCC 2654	yes	x		GCF_000152805.1	WGS	46	Atlantic Ocean, Sargasso Sea, Bermuda Atlantic Time Series Station	Seawater
85	Thioclava pacifica DSM 10166	Clade 8	Thioclava	pacifica	DSM 10166	TL 2	yes	x		GCF_000714535.1	WGS	42	Papua New Guinea, New Britain, Matupi Harbour	Sulfidic thermal sea water
86	Thioclava dalianensis DSM 29618	Clade 8	Thioclava	dalianensis	DSM 29618	DLFJ1-1	yes	x		GCF_000715505.1	WGS	98	China, Dalian Port	Oil-degrading bacterial consortium, enriched by surface seawater
87	Tropicimonas isoalkanivorans DSM 19548	Clade 10	Tropicimonas	isoalkanivorans	DSM 19548	B51	yes	x		GCF_900112335.1	WGS	51	Indonesia, Java, Semarang Port	Seawater
88	Pseudoruegeria lutimaris DSM 25294	Clade 10	Pseudoruegeria	lutimaris	DSM 25294	HD-43	yes	x		GCF_900099935.1	WGS	193	Republic of Korea, Hwang-do	Tidal flat sediment
89	Litoreibacter arenae DSM 19593	none	Litoreibacter	arenae	DSM 19593	GA2-M15	yes	Thalassobacter arenae		GCF_000442275.2	WGS	17	Republic of Korea, Pohang city, Homi Cape	Sea sand
90	Litoreibacter janthinus DSM 26921	none	Litoreibacter	janthinus	DSM 26921	KMM 3842	yes	x		GCF_900111945.1	WGS	4	Russian Federation, Sea of Japan	Shallow sediments
91	Litoreibacter albidus DSM 26922	none	Litoreibacter	albidus	DSM 26922	KMM 3851	yes	x		GCF_900107015.1	WGS	12	Russian Federation, Sea of Japan	Internal tissues of marine snail specimen Umbonium costatum collected from shallow sediments
92	Jannaschia helgolandensis DSM 14858	Clade 5	Jannaschia	helgolandensis	DSM 14858	Hel 10	yes	x		GCF_900109285.1	WGS	14	Germany, North Sea, Helgoland, 54°08'N, 7°52'E	Seawater
93	Jannaschia donghaensis DSM 102233	Clade 5	Jannaschia	donghaensis	DSM 102233	DSW-17	yes	x		GCF_001403795.1	WGS	13	Republic of Korea, coast of Dokdo, East Sea	Seawater
94	Jannaschia pohangensis DSM 19073	Clade 5	Jannaschia	pohangensis	DSM 19073	H1-M8	yes	x		GCF_900113875.1	WGS	18	Republic of Korea, Pohang	Seashore sand
95	Jannaschia rubra DSM 16279	Clade 5	Jannaschia	rubra	DSM 16279	4SM3	yes	x		GCF_900113265.1	WGS	23	Spain, near Valencia	Mediterranean sea water
96	Roseibacterium elongatum DSM 19469	Clade 5	Roseibacterium	elongatum	DSM 19469	Och 323	yes	x		GCF_000590925.1	complete	1	Australia, west coast of Australia, Shark Bay	Sand at Monkey Mia
97	Dinoroseobacter shibae DSM 16493	Clade 5	Dinoroseobacter	shibae	DSM 16493	DFL 12	yes	x		GCF_000018145.1	complete	6	Germany, Helgoland	Culture of Prorocentrum lima (isolated at seaside near Vigo, Spain), dinoflagellate culture collection Helgoland
